# Supplementary material for: Fatty acid capped, metal oxo clusters as the smallest conceivable nanocrystal prototypes
Source: Chem Sci. 2022 Dec 8;14(3):573–85. doi: 10.1039/d2sc05037d (PMC9847641; doi:10.1039/d2sc05037d)
Supplement: SC-014-D2SC05037D-s001 [file SC-014-D2SC05037D-s001.zip]

Archive with 21 entries (20 files):
- Cluster models/
- Cluster models/Hf12_bridging_chelating_acetate.xyz
- Cluster models/Zr10_salicylate.xyz
- Cluster models/Zr12_bridging_chelating_acetate.xyz
- Cluster models/Zr12_bridging_chelating_acetate_without_C_H.xyz
- Cluster models/Zr12_bridging_chelating_acetate_with_first_C.xyz
- Cluster models/Zr12_bridging_chelating_acetate_with_H-bonded_acid.xyz
- Cluster models/Zr12_bridging_isobutyrate.cif
- Cluster models/Zr12_core_only.xyz
- Cluster models/Zr12_isobutyrate.cif
- Cluster models/Zr12_propionate.xyz
- Cluster models/Zr26_formate.xyz
- Cluster models/Zr3_acetate_isopropoxide.xyz
- Cluster models/Zr3_acetate_tertbutoxide.xyz
- Cluster models/Zr4 formate isopropoxide.xyz
- Cluster models/Zr4_bridging_chelating_methacrylate.xyz
- Cluster models/Zr6 from Zr12_bridging_chelating_acetate.xyz
- Cluster models/Zr6_bridging_acetate.xyz
- Cluster models/Zr6_bridging_chelating_isobutyric acid.xyz
- Cluster models/Zr6_bridging_chelating_methacrylic.xyz
- Cluster models/Zr6_tertbutanoate.xyz
