# Supplementary material for: Fatty acid capped, metal oxo clusters as the smallest conceivable nanocrystal prototypes
Source: Chem Sci. 2022 Dec 8;14(3):573–85. doi: 10.1039/d2sc05037d (PMC9847641; doi:10.1039/d2sc05037d)
Supplement: SC-014-D2SC05037D-s001 [file SC-014-D2SC05037D-s001.zip › Cluster models/Hf12_bridging_chelating_acetate.xyz]

124
C66 H116 Cl12 Hf12 O76
Hf    4.426656   16.691093   14.136443
Hf    2.830129    7.503807    5.662498
Hf    2.031152   12.914270   12.020332
Hf    5.225633   11.280630    7.778608
Hf    5.412467   13.563903   12.955041
Hf    1.844317   10.630998    6.843900
Hf    1.151169   16.047752   13.119372
Hf    6.105615    8.147149    6.679568
Hf    2.809632   13.809724   15.255876
Hf    4.447152   10.385177    4.543065
Hf    3.769575   15.806046   10.840118
Hf    3.487209    8.388855    8.958822
 O    3.468664   13.028955   13.483078
 O    3.788120   11.165946    6.315862
 O    4.030057   13.563661   11.128984
 O    3.226727   10.631240    8.669956
 O    1.711926   12.690226    9.875711
 O    5.544858   11.504675    9.923228
 O    2.604042   15.772655   14.591819
 O    4.652742    8.422245    5.207122
 O    3.359551   15.126651    8.816468
 O    3.897233    9.068250   10.982472
 O    4.819138   15.482318   12.548569
 O    2.437646    8.712583    7.250371
 O    2.290576   17.197735    9.970747
 O    4.966208    6.997165    9.828194
 O    5.700984   15.385538    9.931149
 O    1.555800    8.809362    9.867791
 O    5.333210   18.257471   12.912868
 O    1.923575    5.937429    6.886072
 O    7.217257   14.509681   13.793921
 O    0.039527    9.685220    6.005019
 O    1.727528   11.889374   15.421395
 O    5.529256   12.305527    4.377545
 O    1.154820   11.344989   13.334586
 O    6.101964   12.849913    6.464354
 O   -0.722866   15.146008   12.340680
 O    7.979650    9.048893    7.458261
 O    4.796010   14.681466   14.993738
 O    2.460774    9.513434    4.805202
 O    2.064144   14.942771   11.655636
 O    5.192640    9.252130    8.143305
 O    2.913260   11.013518   11.416069
 O    4.343524   13.181383    8.382872
 O    4.861393   17.693731   10.796363
 O    2.395391    6.501170    9.002578
 O    5.927504   11.642587   12.128832
 O    1.329281   12.552315    7.670109
 O    6.758050   13.943521   11.245799
 O    0.498734   10.251379    8.553142
 O    6.608503   16.549313   14.463126
 O    0.648280    7.645588    5.335815
 O    2.936862   17.190477   12.594106
 O    4.319922    7.004424    7.204834
 O    1.127867   13.970137   13.857278
 O    6.128916   10.224764    5.941663
 O   -0.111154   13.101538   11.693254
 O    7.367939   11.093363    8.105686
 O    0.623292   18.044558   13.978051
 O    6.633492    6.150343    5.820889
 O    4.216178   12.416822   16.159895
 O    3.040606   11.778078    3.639045
 O   -0.325368   16.331558   14.847225
 O    7.582152    7.863342    4.951715
 O    1.097041   14.226602   16.617250
 O    6.159743    9.968299    3.181690
 O    0.570309   17.265480   11.390330
 O    6.686475    6.929420    8.408610
 O    4.679451   17.185638   16.296507
 O    2.577333    7.009262    3.502433
 O    3.028029   14.756470   17.304274
 O    4.228755    9.438431    2.494666
 O    3.554427   18.530874   15.080853
 O    3.702357    5.664026    4.718088
 O    5.886402   12.230523   14.655175
 O    1.370381   11.964377    5.143765
 C    6.108591   11.103040   10.988412
 C    1.148192   13.091862    8.810529
 C    1.145509   17.609049   10.321188
 C    6.111275    6.585852    9.477753
 C    5.388563   18.467968   11.693254
 C    1.868221    5.726933    8.105686
 C    1.162291   11.197400   14.605679
 C    6.094492   12.997499    5.193263
 C    3.508297    9.963460   11.792250
 C    3.748487   14.231440    8.006691
 C   -0.989270   13.987073   11.905103
 C    8.246054   10.207828    7.893837
 C    5.331409   11.954700   15.752037
 C    1.925374   12.240201    4.046904
 C    7.452039   15.634745   14.263156
 C   -0.195255    8.560156    5.535784
 C    0.310386   10.031206   15.043236
 C    6.946398   14.163694    4.755705
 C    3.742621    9.670701   13.257371
 C    3.514163   14.524199    6.541570
 C   -0.146775   17.538883   14.865045
 C    7.403559    6.656017    4.933896
 C    6.658090   14.589524   10.174675
 C    0.598694    9.605376    9.624266
 C    7.685816   14.374190    9.113452
 C   -0.429032    9.820710   10.685489
 C    3.940683   18.245375   16.227211
 C    3.316100    5.949525    3.571729
 C    1.808217   14.855669   17.450787
 C    5.448567    9.339231    2.348155
 C    7.019894    9.924748   10.952774
 C    0.236890   14.270152    8.846167
 C   -2.399041   13.643504   11.663556
 C    9.655825   10.551396    8.135385
 C    6.060980   10.962709   16.652889
 C    1.195804   13.232192    3.146052
 C    0.481973   18.622814    9.422316
 C    6.774811    5.572086   10.376625
 C   -0.876958   18.426836   15.809454
 C    8.133742    5.768064    3.989486
 C    6.088835   19.745459   11.249758
 C    1.167949    4.449442    8.549183
 C    3.538497   18.905895   17.442867
 C    3.718286    5.289005    2.356074
 C    1.134999   15.658939   18.506069
 C    6.121785    8.535961    1.292871
 C    8.854947   15.929922   14.671015
 C   -1.598164    8.264978    5.127926
