# Supplementary material for: Fatty acid capped, metal oxo clusters as the smallest conceivable nanocrystal prototypes
Source: Chem Sci. 2022 Dec 8;14(3):573–85. doi: 10.1039/d2sc05037d (PMC9847641; doi:10.1039/d2sc05037d)
Supplement: SC-014-D2SC05037D-s001 [file SC-014-D2SC05037D-s001.zip › Cluster models/Zr10_salicylate.xyz]

100
Zr10O6(OH)4(OOC-C6H4OH)8(OOC-C6H4O)8
Zr   11.593396   15.893304    3.444427
Zr   14.198334   15.893304    7.666630
Zr   12.895864   18.398869    5.555529
Zr   12.895864   13.453539    5.555529
Zr   10.837256   15.915667    6.821968
Zr   14.954472   15.915667    4.289090
Zr    9.272195   14.815774    9.647731
Zr   16.519537   14.815774    1.463327
Zr    7.845523   17.453154    7.365076
Zr   17.946205   17.453154    3.745983
 O   11.489393   16.968254    5.206642
 O   14.302338   16.968254    5.904416
 O   13.191699   14.863081    4.126647
 O   12.600029   14.863081    6.984412
 O   10.923556   14.529779    5.148864
 O   14.868174   14.529779    5.962194
 O   12.332792   17.301556    7.542185
 O   13.458939   17.301556    3.568870
 O    9.286051   16.262945    8.164405
 O   16.505678   16.262945    2.946654
 O    6.711504   15.523232    7.144410
 O   19.080227   15.523232    3.966646
 C    6.748390   14.379256    7.706630
 C   19.043341   14.379256    3.404426
 O    7.547257   14.033053    8.577736
 O   18.244471   14.033053    2.533323
 C    5.666065   13.426661    7.197742
 C   20.125666   13.426661    3.913315
 O   14.007124   19.413179    7.204409
 O   11.784605   19.413179    3.906650
 C   14.737080   19.021818    8.131071
 C   11.054651   19.021818    2.979985
 O   10.990204   17.834837    2.602210
 O   14.801527   17.834837    8.508847
 C   15.489435   20.051826    8.871069
 C   10.302293   20.051826    2.239990
 O   10.163565   13.867478    7.753296
 O   15.628165   13.867478    3.357760
 C   10.592690   12.633188    7.497742
 C   15.199039   12.633188    3.613317
 O   11.365992   12.360097    6.615523
 O   14.425737   12.360097    4.495535
 C   10.051913   11.562325    8.375515
 C   15.739816   11.562325    2.735543
 C    9.537447   11.747252    9.628842
 C   16.254282   11.747252    1.482215
 O    9.437262   12.942836   10.188840
 O   16.354469   12.942836    0.922217
 O   13.875431   12.366548    7.179965
 O   11.916299   12.366548    3.931093
 C   14.468529   12.736404    8.231071
 C   11.323199   12.736404    2.879987
 O   11.093417   13.925537    2.551098
 O   14.698313   13.925537    8.559959
 C   14.894623   11.659090    9.184400
 C   10.897106   11.659090    1.926656
 O    7.583530   15.862984   10.533281
 O   18.208200   15.862984    0.577775
 C    6.665387   16.720966   10.193284
 C   19.126341   16.720966    0.917775
 O    6.612864   17.237045    9.099956
 O   19.178865   17.237045    2.011101
 C    5.648138   16.918797   11.197723
 O    9.759823   18.353067    6.859967
 O   16.031906   18.353067    4.251089
 C   15.531102   19.484138    4.235535
 C   10.260629   19.484138    6.875524
 O   14.353163   19.692720    4.624423
 O   11.438566   19.692720    6.486633
 C   16.297602   20.638866    3.713316
 C    9.494127   20.638866    7.397743
 C    8.311467   20.460390    8.037739
 C   17.480263   20.460390    3.073317
 O    7.718997   19.303513    8.122182
 O   18.072731   19.303513    2.988875
 O    8.850083   16.370462    5.591084
 O   16.941647   16.370462    5.519973
 C    8.647621   16.404867    4.291090
 C   17.144108   16.404867    6.819967
 O    9.458880   15.925344    3.491095
 O   16.332848   15.925344    7.619964
 C    7.418653   16.981155    3.813314
 C   18.373075   16.981155    7.297743
 C    6.540777   17.725170    4.535534
 C   19.250952   17.725170    6.575523
 O    6.726929   17.985359    5.831082
 O   19.064802   17.985359    5.279976
 O   11.328699   15.411415    9.442177
 O   14.463032   15.411415    1.668880
 C   13.445654   15.699558    0.939995
 C   12.346077   15.699558   10.171062
 O   12.357128   15.897389    1.417770
 O   13.434601   15.897389    9.693287
 C   12.131807   15.813527   11.622166
 C   10.934244   15.665154   12.222163
 O    9.798048   15.370559   11.522165
 O   15.993682   15.370559   -0.411108
 C   20.143589   16.918797   -0.086666
 C   13.659924   15.813527   -0.511108
 C   14.857485   15.665154   -1.111107
