# Supplementary material for: Fatty acid capped, metal oxo clusters as the smallest conceivable nanocrystal prototypes
Source: Chem Sci. 2022 Dec 8;14(3):573–85. doi: 10.1039/d2sc05037d (PMC9847641; doi:10.1039/d2sc05037d)
Supplement: SC-014-D2SC05037D-s001 [file SC-014-D2SC05037D-s001.zip › Cluster models/Zr12_bridging_chelating_acetate_with_first_C.xyz]

100
YEMVES
Zr    4.421029   16.670883   14.168548
Zr    2.842663    7.478617    5.650374
Zr    2.022782   12.869245   12.050697
Zr    5.240910   11.280255    7.768225
Zr    5.417756   13.540625   12.980600
Zr    1.845935   10.608875    6.838321
Zr    2.811045   13.765939   15.300208
Zr    4.452647   10.383561    4.518714
Zr    1.126588   16.007013   13.164720
Zr    6.137103    8.142487    6.654203
Zr    3.746878   15.783630   10.863345
Zr    3.516813    8.365870    8.955577
 O    3.478338   13.004023   13.511352
 O    3.785353   11.145477    6.307570
 O    2.049556   14.910143   11.705055
 O    5.214134    9.239357    8.113867
 O    4.796422   15.450367   12.586205
 O    2.467268    8.699133    7.232717
 O    2.599302   15.746199   14.628743
 O    4.664390    8.403301    5.190179
 O    2.914995   17.162325   12.617717
 O    4.348696    6.987175    7.201205
 O    4.025701   13.527102   11.147945
 O    3.237990   10.622398    8.670977
 O    4.796788   14.659230   15.006689
 O    2.466903    9.490270    4.812232
 O    1.110738   13.914458   13.895245
 O    6.152953   10.235042    5.923677
 O    3.524848   18.543434   15.131746
 O    3.738843    5.606065    4.687176
 C    3.915127   18.186987   16.275299
 C    3.348564    5.962512    3.543623
 O    4.681693   17.179712   16.348629
 O    2.582000    6.969787    3.470294
 O    3.051488   14.721536   17.377232
 O    4.212203    9.427964    2.441691
 C    1.780456   14.815718   17.494164
 C    5.483236    9.333782    2.324759
 O    1.077895   14.193627   16.685551
 O    6.185796    9.955873    3.133372
 O    0.569159   18.016975   14.031796
 O    6.694532    6.132524    5.787125
 C   -0.197806   17.508389   14.911757
 C    7.461498    6.641112    4.907166
 O   -0.332809   16.267103   14.919684
 O    7.596501    7.882396    4.899238
 O    6.614473   16.532024   14.479705
 O    0.649219    7.617476    5.339218
 C    7.451243   15.624727   14.303316
 C   -0.187551    8.524773    5.515606
 O    7.211283   14.487527   13.815176
 O    0.052409    9.661973    6.003746
 O    5.320554   18.248569   12.929865
 O    1.943137    5.900931    6.889057
 C    5.346943   18.464706   11.695146
 C    1.916748    5.684793    8.123776
 O    4.852636   17.707380   10.810627
 O    2.411055    6.442121    9.008295
 O    1.684917   12.613284    9.876165
 O    5.578774   11.536216    9.942758
 C    1.131921   13.050390    8.835276
 C    6.131771   11.099110   10.983646
 O    5.952456   11.613254   12.124027
 O    1.311235   12.536246    7.694895
 O    2.934101   10.964115   11.433932
 O    4.329590   13.185385    8.384990
 C    3.516029    9.918200   11.810096
 C    3.747662   14.231301    8.008826
 O    3.332769   15.116862    8.809511
 O    3.930922    9.032638   11.009412
 O   -0.143997   13.066328   11.717541
 O    7.407688   11.083172    8.101381
 C   -1.002301   13.939092   11.960720
 C    8.265992   10.210408    7.858202
 O   -0.744182   15.101648   12.394754
 O    8.007874    9.047852    7.424168
 O    5.905392   12.207573   14.689784
 O    1.358299   11.941927    5.129138
 C    5.346732   11.905704   15.785772
 C    1.916960   12.243795    4.033150
 O    4.237756   12.346433   16.188889
 O    3.025935   11.803067    3.630034
 O    6.776177   13.940299   11.275777
 O    0.487514   10.209201    8.543145
 C    6.652772   14.571808   10.198817
 C    0.610920    9.577692    9.620105
 O    5.694496   15.371881    9.936613
 O    1.569196    8.777619    9.882309
 O    1.169491   11.305347   13.358747
 O    6.094201   12.844152    6.460176
 C    1.134278   11.108770   14.612491
 C    6.129414   13.040729    5.206431
 O    1.726453   11.823354   15.444885
 O    5.537239   12.326146    4.374037
 O    0.522526   17.253611   11.417681
 O    6.741166    6.895890    8.401241
 C    1.121573   17.595325   10.339532
 C    6.142118    6.554173    9.479390
 O    2.238467   17.170296    9.986754
 O    5.025224    6.979205    9.832168
