# Supplementary material for: Fatty acid capped, metal oxo clusters as the smallest conceivable nanocrystal prototypes
Source: Chem Sci. 2022 Dec 8;14(3):573–85. doi: 10.1039/d2sc05037d (PMC9847641; doi:10.1039/d2sc05037d)
Supplement: SC-014-D2SC05037D-s001 [file SC-014-D2SC05037D-s001.zip › Cluster models/Zr12_bridging_isobutyrate.cif]

#######################################################################
#
#                 Cambridge Crystallographic Data Centre
#                                CCDC 
#
#######################################################################
#
# If this CIF has been generated from an entry in the Cambridge 
# Structural Database, then it will include bibliographic, chemical, 
# crystal, experimental, refinement or atomic coordinate data resulting 
# from the CCDC's data processing and validation procedures.
#
#######################################################################

data_00000001
_cell_length_a                   1
_cell_length_b                   1
_cell_length_c                   1
_cell_angle_alpha                90
_cell_angle_beta                 90
_cell_angle_gamma                90
_cell_volume                     1
loop_
_atom_site_label
_atom_site_type_symbol
_atom_site_fract_x
_atom_site_fract_y
_atom_site_fract_z
Zr Zr 9.103 13.646 15.001
Zr Zr 5.002 14.092 12.231
Zr Zr 7.654 11.697 12.491
Zr Zr 5.756 12.628 15.276
Zr Zr 6.533 16.009 14.654
Zr Zr 8.439 15.061 11.882
O O 5.887 12.514 13.228
O O 6.55 15.382 12.707
O O 8.676 13.385 13.03
O O 7.143 14.192 15.496
O O 8.65 15.655 14.179
O O 6.948 13.463 11.195
O O 7.782 11.877 14.876
O O 4.904 14.514 14.498
O O 9.734 14.912 16.8
C C 9.587 13.937 17.584
O O 9.361 12.799 17.073
C C 9.645 14.11 19.037
H H 10.51 14.496 19.287
H H 9.537 13.239 19.475
H H 8.926 14.71 19.324
O O 6.339 12.093 17.434
C C 5.537 12.982 17.884
O O 4.717 13.474 17.096
C C 5.575 13.45 19.299
H H 6.507 13.523 19.594
H H 5.103 12.807 19.868
H H 5.139 14.325 19.367
O O 7.506 17.158 16.338
C C 6.503 17.019 17.111
O O 5.508 16.407 16.671
C C 6.529 17.574 18.509
H H 7.066 18.396 18.525
H H 6.927 16.915 19.115
H H 5.617 17.777 18.799
O O 10.438 11.901 14.689
C C 10.365 10.88 13.978
O O 9.44 10.616 13.162
C C 11.47 9.868 14.143
H H 11.274 9.295 14.915
H H 12.319 10.332 14.288
H H 11.532 9.317 13.335
O O 11.019 14.455 14.29
C C 11.357 15.1 13.269
O O 10.59 15.403 12.31
C C 12.801 15.518 13.206
H H 12.924 16.352 13.708
H H 13.061 15.662 12.27
H H 13.364 14.816 13.594
O O 4.874 15.135 10.28
C C 4.957 16.224 9.658
O O 6.725 10.606 10.853
C C 5.182 17.509 10.395
H H 4.876 17.412 11.321
O O 4.311 12.647 10.724
C C 3.892 11.483 10.512
O O 7.946 15.871 9.899
C C 3.7 10.504 11.646
H H 3.301 10.967 12.413
O O 3.73 15.862 12.539
C C 3.754 16.849 13.302
O O 4.717 17.138 14.075
C C 2.593 17.768 13.29
H H 2.442 18.091 12.377
H H 2.775 18.53 13.879
H H 1.797 17.293 13.604
O O 6.787 9.852 13.376
C C 6.047 9.591 14.37
O O 5.567 10.439 15.17
C C 5.733 8.14 14.603
H H 5.685 7.966 15.567
H H 6.439 7.586 14.206
H H 4.873 7.92 14.189
O O 9.084 11.721 10.798
C C 9.602 12.637 10.114
O O 9.573 13.874 10.424
C C 10.307 12.26 8.841
H H 11.258 12.12 9.025
H H 10.203 12.979 8.184
H H 9.919 11.433 8.486
O O 3.117 13.229 12.997
C C 2.785 12.593 14.045
O O 3.594 12.221 14.917
C C 1.344 12.278 14.24
H H 0.8 13.035 13.939
H H 1.171 12.107 15.189
H H 1.112 11.483 13.716
O O 7.264 17.902 13.73
C C 8.058 18.149 12.757
O O 8.547 17.283 12.007
C C 8.415 19.564 12.541
H H 9.231 19.616 12.004
H H 8.565 19.999 13.408
H H 7.684 20.018 12.07
Zr Zr 2.476 13.266 4.254
Zr Zr 6.578 12.82 7.023
Zr Zr 3.925 15.216 6.764
Zr Zr 5.823 14.285 3.979
Zr Zr 5.046 10.904 4.601
Zr Zr 3.14 11.852 7.372
O O 5.692 14.399 6.027
O O 5.029 11.531 6.548
O O 2.903 13.528 6.225
O O 4.437 12.721 3.758
O O 2.929 11.258 5.076
O O 4.631 13.45 8.06
O O 3.797 15.036 4.378
O O 6.675 12.399 4.756
O O 1.845 12.001 2.454
C C 1.992 12.976 1.67
O O 2.218 14.114 2.182
C C 1.934 12.803 0.217
H H 1.069 12.417 -0.032
H H 2.042 13.674 -0.221
H H 2.654 12.203 -0.07
O O 5.24 14.82 1.82
C C 6.043 13.931 1.37
O O 6.862 13.439 2.159
C C 6.004 13.463 -0.045
H H 5.072 13.39 -0.339
H H 6.476 14.106 -0.614
H H 6.44 12.588 -0.112
O O 4.073 9.755 2.916
C C 5.076 9.893 2.143
O O 6.071 10.506 2.584
C C 5.05 9.339 0.745
H H 4.513 8.517 0.729
H H 4.652 9.998 0.14
H H 5.963 9.136 0.456
O O 1.141 15.012 4.565
C C 1.214 16.033 5.277
O O 2.139 16.297 6.093
C C 0.109 17.045 5.112
H H 0.305 17.618 4.34
H H -0.74 16.58 4.967
H H 0.047 17.596 5.92
O O 0.56 12.458 4.964
C C 0.222 11.813 5.985
O O 0.989 11.51 6.945
C C -1.222 11.395 6.049
H H -1.345 10.561 5.547
H H -1.482 11.251 6.985
H H -1.785 12.096 5.66
O O 6.705 11.778 8.974
C C 6.622 10.688 9.596
O O 4.854 16.307 8.402
C C 6.397 9.404 8.859
H H 5.762 8.849 9.356
O O 7.268 14.266 8.531
C C 7.687 15.43 8.743
O O 3.633 11.042 9.356
C C 7.88 16.408 7.608
H H 8.181 15.927 6.809
O O 7.849 11.051 6.716
C C 7.825 10.063 5.953
O O 6.863 9.775 5.18
C C 8.986 9.145 5.964
H H 9.137 8.822 6.878
H H 8.804 8.382 5.375
H H 9.782 9.62 5.65
O O 4.792 17.06 5.878
C C 5.532 17.321 4.884
O O 6.012 16.474 4.085
C C 5.846 18.773 4.651
H H 5.894 18.947 3.688
H H 5.14 19.327 5.049
H H 6.706 18.993 5.065
O O 2.495 15.192 8.457
C C 1.977 14.276 9.14
O O 2.006 13.039 8.83
C C 1.272 14.653 10.413
H H 0.321 14.793 10.23
H H 1.377 13.933 11.071
H H 1.661 15.479 10.769
O O 8.462 13.684 6.257
C C 8.794 14.32 5.21
O O 7.985 14.692 4.337
C C 10.236 14.635 5.015
H H 10.779 13.878 5.315
H H 10.408 14.806 4.066
H H 10.467 15.429 5.538
O O 4.315 9.011 5.525
C C 3.521 8.763 6.498
O O 3.032 9.629 7.248
C C 3.164 7.349 6.713
H H 2.348 7.297 7.251
H H 3.015 6.914 5.847
H H 3.895 6.895 7.184
H H 4.701 13.6 9.006
H H 3.528 15.796 3.858
H H 7.514 12.139 4.369
H H 2.325 10.555 4.824
H H 6.878 13.312 10.249
H H 8.051 11.117 15.397
H H 4.065 14.774 14.886
H H 9.254 16.358 14.43
C C 8.938 17.453 8.008
H H 9.41 17.837 7.128
H H 8.467 18.253 8.539
H H 9.674 16.993 8.635
C C 6.544 17.115 7.309
H H 6.275 17.735 8.139
H H 6.649 17.719 6.432
H H 5.781 16.383 7.149
C C 6.683 17.85 10.382
H H 7.214 17.148 10.99
H H 7.051 17.802 9.378
H H 6.828 18.837 10.768
C C 4.393 18.64 9.71
H H 4.175 19.406 10.425
H H 4.978 19.052 8.915
H H 3.479 18.25 9.315
C C 2.764 9.37 11.189
H H 3.339 8.606 10.708
H H 2.263 8.957 12.039
H H 2.041 9.758 10.502
C C 5.064 9.917 12.053
H H 4.945 9.314 12.929
H H 5.445 9.315 11.255
H H 5.748 10.713 12.258
C C 7.735 8.654 8.72
H H 8.474 9.315 8.317
H H 8.052 8.308 9.681
H H 7.609 7.819 8.063
C C 5.83 9.705 7.46
H H 6.636 9.895 6.782
H H 5.265 8.864 7.115
H H 5.195 10.565 7.509
O O 8.549 9.602 16.224
C C 8.944 9.414 17.317
C C 9.228 8.048 17.817
H H 9.655 8.105 18.697
H H 9.828 7.589 17.192
H H 8.39 7.546 17.894
O O 9.299 10.374 18.159
H H 9.314 11.112 17.753
O O 2.465 15.211 15.444
C C 1.978 15.327 16.494
O O 2.61 14.99 17.63
H H 2.047 14.896 18.246
C C 0.608 15.907 16.71
H H 0.19 16.087 15.841
H H 0.684 16.744 17.214
H H 0.06 15.271 17.212

#END
