# Supplementary material for: Fatty acid capped, metal oxo clusters as the smallest conceivable nanocrystal prototypes
Source: Chem Sci. 2022 Dec 8;14(3):573–85. doi: 10.1039/d2sc05037d (PMC9847641; doi:10.1039/d2sc05037d)
Supplement: SC-014-D2SC05037D-s001 [file SC-014-D2SC05037D-s001.zip › Cluster models/Zr12_core_only.xyz]

28
YEMVES
Zr    4.421029   16.670883   14.168548
Zr    2.842663    7.478617    5.650374
Zr    2.022782   12.869245   12.050697
Zr    5.240910   11.280255    7.768225
Zr    5.417756   13.540625   12.980600
Zr    1.845935   10.608875    6.838321
Zr    2.811045   13.765939   15.300208
Zr    4.452647   10.383561    4.518714
Zr    1.126588   16.007013   13.164720
Zr    6.137103    8.142487    6.654203
Zr    3.746878   15.783630   10.863345
Zr    3.516813    8.365870    8.955577
 O    3.478338   13.004023   13.511352
 O    3.785353   11.145477    6.307570
 O    2.049556   14.910143   11.705055
 O    5.214134    9.239357    8.113867
 O    4.796422   15.450367   12.586205
 O    2.467268    8.699133    7.232717
 O    2.599302   15.746199   14.628743
 O    4.664390    8.403301    5.190179
 O    2.914995   17.162325   12.617717
 O    4.348696    6.987175    7.201205
 O    4.025701   13.527102   11.147945
 O    3.237990   10.622398    8.670977
 O    4.796788   14.659230   15.006689
 O    2.466903    9.490270    4.812232
 O    1.110738   13.914458   13.895245
 O    6.152953   10.235042    5.923677
