# Supplementary material for: Fatty acid capped, metal oxo clusters as the smallest conceivable nanocrystal prototypes
Source: Chem Sci. 2022 Dec 8;14(3):573–85. doi: 10.1039/d2sc05037d (PMC9847641; doi:10.1039/d2sc05037d)
Supplement: SC-014-D2SC05037D-s001 [file SC-014-D2SC05037D-s001.zip › Cluster models/Zr12_isobutyrate.cif]

#######################################################################
#
#                 Cambridge Crystallographic Data Centre
#                                CCDC 
#
#######################################################################
#
# If this CIF has been generated from an entry in the Cambridge 
# Structural Database, then it will include bibliographic, chemical, 
# crystal, experimental, refinement or atomic coordinate data resulting 
# from the CCDC's data processing and validation procedures.
#
#######################################################################

data_00000001
_cell_length_a                   1
_cell_length_b                   1
_cell_length_c                   1
_cell_angle_alpha                90
_cell_angle_beta                 90
_cell_angle_gamma                90
_cell_volume                     1
loop_
_atom_site_label
_atom_site_type_symbol
_atom_site_fract_x
_atom_site_fract_y
_atom_site_fract_z
Zr Zr 4.421 16.671 14.169
Zr Zr 2.023 12.869 12.051
Zr Zr 5.418 13.541 12.981
Zr Zr 2.811 13.766 15.3
Zr Zr 1.127 16.007 13.165
Zr Zr 3.747 15.784 10.863
O O 3.478 13.004 13.511
O O 2.05 14.91 11.705
O O 4.796 15.45 12.586
O O 2.599 15.746 14.629
O O 2.915 17.162 12.618
O O 4.026 13.527 11.148
O O 4.797 14.659 15.007
O O 1.111 13.914 13.895
O O 3.525 18.543 15.132
C C 3.915 18.187 16.275
O O 4.682 17.18 16.349
C C 3.479 18.89 17.484
H H 2.506 18.817 17.571
O O 3.051 14.722 17.377
C C 1.78 14.816 17.494
O O 1.078 14.194 16.686
C C 1.135 15.656 18.543
H H 1.64 16.489 18.65
O O 0.569 18.017 14.032
C C -0.198 17.508 14.912
O O -0.333 16.267 14.92
C C -0.908 18.383 15.909
H H -0.328 18.532 16.684
O O 6.614 16.532 14.48
C C 7.451 15.625 14.303
O O 7.211 14.488 13.815
C C 8.861 15.919 14.747
H H 8.941 15.75 15.71
O O 5.321 18.249 12.93
C C 5.347 18.465 11.695
O O 4.853 17.707 10.811
C C 6.043 19.728 11.265
H H 6.817 19.89 11.844
O O 1.685 12.613 9.876
C C 1.132 13.05 8.835
O O 5.952 11.613 12.124
C C 0.207 14.226 8.899
H H 0.428 14.775 9.68
O O 2.934 10.964 11.434
C C 3.516 9.918 11.81
O O 3.333 15.117 8.81
C C 3.793 9.662 13.273
H H 3.729 10.505 13.77
O O -0.144 13.066 11.718
C C -1.002 13.939 11.961
O O -0.744 15.102 12.395
C C -2.423 13.611 11.701
H H -2.976 14.403 11.868
O O 5.905 12.208 14.69
C C 5.347 11.906 15.786
O O 4.238 12.346 16.189
C C 6.092 10.945 16.67
H H 5.767 10.034 16.511
O O 6.776 13.94 11.276
C C 6.653 14.572 10.199
O O 5.694 15.372 9.937
C C 7.701 14.379 9.139
H H 7.288 14.456 8.253
O O 1.169 11.305 13.359
C C 1.134 11.109 14.612
O O 1.726 11.823 15.445
C C 0.336 9.957 15.114
H H 0.108 10.102 16.055
O O 0.523 17.254 11.418
C C 1.122 17.595 10.34
O O 2.238 17.17 9.987
C C 0.427 18.573 9.481
H H 0.013 19.264 10.042
Zr Zr 2.843 7.479 5.65
Zr Zr 5.241 11.28 7.768
Zr Zr 1.846 10.609 6.838
Zr Zr 4.453 10.384 4.519
Zr Zr 6.137 8.142 6.654
Zr Zr 3.517 8.366 8.956
O O 3.785 11.145 6.308
O O 5.214 9.239 8.114
O O 2.467 8.699 7.233
O O 4.664 8.403 5.19
O O 4.349 6.987 7.201
O O 3.238 10.622 8.671
O O 2.467 9.49 4.812
O O 6.153 10.235 5.924
O O 3.739 5.606 4.687
C C 3.349 5.963 3.544
O O 2.582 6.97 3.47
C C 3.784 5.26 2.335
H H 3.356 5.663 1.55
O O 4.212 9.428 2.442
C C 5.483 9.334 2.325
O O 6.186 9.956 3.133
C C 6.128 8.493 1.276
H H 5.624 7.66 1.169
O O 6.695 6.133 5.787
C C 7.461 6.641 4.907
O O 7.597 7.882 4.899
C C 8.172 5.767 3.91
H H 7.592 5.617 3.135
O O 0.649 7.617 5.339
C C -0.188 8.525 5.516
O O 0.052 9.662 6.004
C C -1.598 8.23 5.072
H H -2.221 8.81 5.557
O O 1.943 5.901 6.889
C C 1.917 5.685 8.124
O O 2.411 6.442 9.008
C C 1.221 4.422 8.554
H H 0.918 4.514 9.483
O O 5.579 11.536 9.943
C C 6.132 11.099 10.984
O O 1.311 12.536 7.695
C C 7.056 9.923 10.92
H H 6.835 9.375 10.139
O O 4.33 13.185 8.385
C C 3.748 14.231 8.009
O O 3.931 9.033 11.009
C C 3.471 14.487 6.546
H H 2.57 14.859 6.445
O O 7.408 11.083 8.101
C C 8.266 10.21 7.858
O O 8.008 9.048 7.424
C C 9.686 10.539 8.118
H H 9.79 10.819 9.051
O O 1.358 11.942 5.129
C C 1.917 12.244 4.033
O O 3.026 11.803 3.63
C C 1.172 13.205 3.149
H H 1.497 14.115 3.308
O O 0.488 10.209 8.543
C C 0.611 9.578 9.62
O O 1.569 8.778 9.882
C C -0.437 9.771 10.68
H H -0.839 10.66 10.583
O O 6.094 12.844 6.46
C C 6.129 13.041 5.206
O O 5.537 12.326 4.374
C C 6.927 14.193 4.705
H H 6.401 15.014 4.792
O O 6.741 6.896 8.401
C C 6.142 6.554 9.479
O O 5.025 6.979 9.832
C C 6.837 5.576 10.338
H H 7.53 6.033 10.859
H H 2.95 11.124 9.437
H H 1.881 9.524 4.052
H H 6.994 10.548 5.582
H H 4.494 6.052 7.365
H H 4.314 13.025 10.382
H H 5.382 14.625 15.767
H H 0.27 13.601 14.237
H H 2.77 18.097 12.454
C C 4.507 15.486 5.997
H H 4.628 15.333 4.946
H H 4.167 16.485 6.175
H H 5.444 15.335 6.491
C C 8.511 10.416 10.805
H H 8.905 10.595 11.783
H H 9.102 9.672 10.313
H H 8.536 11.324 10.239
C C 5.208 9.078 13.432
H H 5.447 9 14.472
H H 5.246 8.107 12.983
H H 5.916 9.72 12.95
C C -1.247 13.733 9.014
H H -1.838 14.477 9.506
H H -1.641 13.554 8.035
H H -1.272 12.826 9.58
C C 6.901 9.081 12.2
H H 7.005 9.712 13.058
H H 5.934 8.622 12.21
H H 7.656 8.323 12.222
C C 2.757 8.663 13.821
H H 3.09 7.664 13.631
H H 2.646 8.807 14.876
H H 1.816 8.824 13.339
C C 0.363 15.069 7.619
H H 0.02 14.505 6.777
H H -0.217 15.964 7.708
H H 1.393 15.323 7.482
C C 3.571 13.164 5.765
H H 4.459 12.643 6.057
H H 2.715 12.558 5.98
H H 3.607 13.371 4.716
C C 3.388 3.775 2.431
H H 3.472 3.32 1.467
H H 4.038 3.276 3.119
H H 2.378 3.697 2.775
C C 5.314 5.374 2.198
H H 5.615 5.004 1.24
H H 5.605 6.399 2.292
H H 5.785 4.797 2.966
C C 6.141 9.26 -0.059
H H 6.72 8.716 -0.777
H H 5.139 9.368 -0.418
H H 6.573 10.227 0.089
C C 7.575 8.171 1.694
H H 7.576 7.733 2.67
H H 8.003 7.483 0.994
H H 8.152 9.072 1.706
C C 8.511 4.414 4.563
H H 7.612 3.854 4.713
H H 9.171 3.865 3.924
H H 8.987 4.583 5.507
C C 9.472 6.455 3.455
H H 10.035 5.783 2.841
H H 9.233 7.334 2.895
H H 10.052 6.724 4.313
C C 7.486 4.492 9.457
H H 8.287 4.923 8.894
H H 7.867 3.709 10.079
H H 6.754 4.091 8.787
C C 5.822 4.923 11.295
H H 5.436 5.662 11.964
H H 5.019 4.5 10.729
H H 6.308 4.152 11.856
C C 2.197 3.235 8.451
H H 2.922 3.301 9.235
H H 1.654 2.318 8.545
H H 2.692 3.262 7.503
C C 0.004 4.167 7.644
H H -0.656 5.008 7.688
H H 0.336 4.027 6.637
H H -0.512 3.291 7.976
C C -1.932 6.756 5.365
H H -1.256 6.123 4.829
H H -1.838 6.57 6.414
H H -2.935 6.549 5.055
C C -1.723 8.495 3.56
H H -2.681 8.164 3.218
H H -1.62 9.544 3.372
H H -0.954 7.963 3.039
C C -0.333 13.133 3.47
H H -0.657 12.114 3.433
H H -0.508 13.528 4.449
H H -0.879 13.707 2.75
C C 1.401 12.829 1.673
H H 0.76 13.419 1.052
H H 2.422 13.016 1.412
H H 1.18 11.792 1.531
C C 8.219 14.322 5.534
H H 7.997 14.793 6.468
H H 8.626 13.349 5.713
H H 8.93 14.913 4.996
C C 7.286 13.965 3.225
H H 6.392 13.974 2.636
H H 7.94 14.743 2.892
H H 7.773 13.018 3.117
C C 10.128 11.682 7.186
H H 9.802 11.475 6.188
H H 9.693 12.602 7.518
H H 11.194 11.765 7.203
C C 10.555 9.295 7.856
H H 10.437 8.984 6.839
H H 11.582 9.532 8.04
H H 10.25 8.503 8.509
C C 0.211 9.649 12.072
H H 1.23 9.971 12.02
H H -0.322 10.263 12.768
H H 0.174 8.63 12.395
C C -1.528 8.695 10.524
H H -1.971 8.775 9.554
H H -1.092 7.725 10.639
H H -2.28 8.839 11.272
C C 8.792 15.454 9.294
H H 8.37 16.42 9.11
H H 9.186 15.421 10.289
H H 9.578 15.269 8.593
C C 8.332 12.982 9.291
H H 7.611 12.308 9.705
H H 8.644 12.625 8.332
H H 9.179 13.043 9.942
C C 7.596 11.017 16.349
H H 7.772 10.624 15.369
H H 7.921 12.035 16.389
H H 8.142 10.44 17.067
C C 5.863 11.32 18.146
H H 4.837 11.154 18.401
H H 6.487 10.715 18.769
H H 6.105 12.352 18.293
C C 1.164 8.665 14.977
H H 1.256 8.409 13.942
H H 2.137 8.819 15.394
H H 0.673 7.87 15.499
C C -0.955 9.828 14.285
H H -1.113 10.727 13.728
H H -0.865 9.002 13.611
H H -1.785 9.664 14.941
C C -2.864 12.467 12.633
H H -2.514 11.534 12.244
H H -2.452 12.623 13.609
H H -3.932 12.45 12.696
C C -2.586 13.171 10.234
H H -2.516 14.026 9.595
H H -1.814 12.473 9.983
H H -3.541 12.706 10.106
C C -0.663 17.856 8.663
H H -0.23 17.45 7.772
H H -1.085 17.066 9.247
H H -1.429 18.555 8.4
C C 1.441 19.227 8.524
H H 2.246 19.647 9.09
H H 1.825 18.488 7.853
H H 0.957 20 7.965
C C 5.067 20.914 11.368
H H 5.607 21.831 11.255
H H 4.33 20.838 10.596
H H 4.586 20.899 12.323
C C 6.518 19.584 9.807
H H 7.188 18.753 9.73
H H 5.672 19.42 9.171
H H 7.022 20.478 9.506
C C 9.196 17.394 14.454
H H 8.544 18.027 15.02
H H 10.211 17.591 14.729
H H 9.065 17.588 13.41
C C 9.841 15.008 13.984
H H 9.619 13.985 14.201
H H 9.742 15.18 12.933
H H 10.843 15.228 14.288
C C -2.209 17.695 16.364
H H -1.97 16.833 16.952
H H -2.787 18.378 16.951
H H -2.773 17.396 15.506
C C -1.248 19.735 15.256
H H -1.877 20.3 15.911
H H -0.345 20.279 15.072
H H -1.757 19.567 14.33
C C 4.152 18.256 18.717
H H 5.215 18.317 18.613
H H 3.848 18.782 19.598
H H 3.858 17.23 18.795
C C 3.876 20.375 17.388
H H 3.269 20.858 16.651
H H 3.727 20.846 18.337
H H 4.906 20.451 17.109
C C 1.123 14.89 19.878
H H 2.125 14.781 20.237
H H 0.544 15.433 20.596
H H 0.69 13.922 19.73
C C -0.311 15.979 18.125
H H -0.74 16.666 18.825
H H -0.312 16.416 17.149
H H -0.888 15.077 18.113
O O 2.576 19.776 11.907
C C 1.851 20.655 12.214
O O 0.927 20.498 13.134
H H 0.968 19.716 13.441
C C 1.916 22.051 11.634
H H 2.821 22.225 11.299
C C 1.564 23.08 12.724
H H 1.82 24.062 12.384
H H 0.515 23.036 12.931
H H 2.113 22.857 13.615
C C 0.91 22.168 10.473
H H 0.991 23.138 10.028
H H 1.123 21.419 9.74
H H -0.083 22.03 10.847
O O 6.573 14.449 17.1
C C 6.704 15.052 18.103
C C 7.726 14.678 19.107
H H 7.494 13.814 19.506
O O 6.067 16.18 18.384
H H 5.662 16.453 17.698
C C 7.78 15.752 20.21
H H 8.521 15.484 20.933
H H 8.03 16.697 19.775
H H 6.825 15.821 20.687
C C 9.103 14.576 18.426
H H 9.864 14.476 19.171
H H 9.12 13.721 17.782
H H 9.283 15.459 17.849
O O -1.249 12.901 14.753
C C -1.913 13.019 15.701
O O -1.53 13.727 16.775
H H -1.993 13.502 17.439
C C -3.294 12.435 15.819
H H -3.489 11.896 15.023
C C -3.369 11.545 17.074
H H -3.549 12.155 17.934
H H -4.167 10.84 16.964
H H -2.444 11.02 17.195
C C -4.325 13.573 15.932
H H -4.114 14.319 15.194
H H -5.308 13.182 15.772
H H -4.269 14.01 16.907

#END
