# Supplementary material for: Fatty acid capped, metal oxo clusters as the smallest conceivable nanocrystal prototypes
Source: Chem Sci. 2022 Dec 8;14(3):573–85. doi: 10.1039/d2sc05037d (PMC9847641; doi:10.1039/d2sc05037d)
Supplement: SC-014-D2SC05037D-s001 [file SC-014-D2SC05037D-s001.zip › Cluster models/Zr12_propionate.xyz]

124
C90 H164 O76 Zr12
Zr   11.298697    4.507426    9.245959
Zr   10.157381   15.530642   12.279799
 O   11.439786    2.236749    9.376621
 O   10.016293   17.801319   12.149137
Zr   14.438172    6.095538    8.841060
Zr    7.017907   13.942528   12.684699
 C   11.996269    2.169977    8.190551
 C    9.459809   17.868090   13.335209
Zr   13.632386    4.534773   11.893627
Zr    7.823693   15.503294    9.632132
 O   12.013606    3.194627    7.495269
 O    9.442472   16.843439   14.030490
Zr   11.516266    7.958139    8.931037
Zr    9.939814   12.079927   12.594722
 C   12.668306    0.855248    7.796629
 C    8.787772   19.182819   13.729129
Zr   13.833437    8.031257   11.700327
Zr    7.622643   12.006810    9.825432
Zr   10.707971    6.454803   12.110606
Zr   10.748108   13.583264    9.415153
 O   14.744852    4.529215    7.159467
 O    6.711226   15.508852   14.366291
 C   15.717151    3.981725    7.742815
 C    5.738929   16.056343   13.782944
 O   16.191210    4.573183    8.778204
 O    5.264868   15.464885   12.747555
 C   16.279997    2.703047    7.269249
 C    5.176083   17.335020   14.256510
 O   15.454449    3.190763   11.546417
 O    6.001631   16.847303    9.979342
 C   14.689197    2.125649   11.443093
 C    6.766882   17.912416   10.082665
 O   13.483575    2.246756   11.669114
 O    7.972502   17.791311    9.856645
 C   15.347063    0.824740   11.059936
 C    6.109015   19.213329   10.465823
 O   13.322203    4.586874    9.809288
 O    8.133876   15.451194   11.716470
 O    9.934060    5.052711    7.613661
 O   11.522018   14.985356   13.912097
 C    9.658322    6.125216    7.004482
 C   11.797756   13.912851   14.521277
 O   10.121154    7.279449    7.340283
 O   11.334925   12.758618   14.185476
 C    8.737016    6.046213    5.801192
 C   12.719063   13.991855   15.724566
 O   12.385320    5.991889    8.020497
 O    9.070759   14.046178   13.505262
 O   14.465802    7.334701    6.989414
 O    6.990277   12.703367   14.536345
 C   13.616693    8.097158    6.451270
 C    7.839387   11.940909   15.074489
 C   13.948123    8.614412    5.084384
 C    7.507956   11.423655   16.441376
 O   12.535671    8.470062    7.013092
 O    8.920407   11.568005   14.512667
 O   13.440412    7.666564    9.652150
 O    8.015668   12.371503   11.873608
 O   16.215059    7.403361    9.040818
 O    5.241020   12.634706   12.484941
 C   16.531658    8.300605    9.916917
 C    4.924421   11.737462   11.608841
 O   15.784872    8.635430   10.870508
 O    5.671206   11.402636   10.655251
 C   17.893377    8.922777    9.817899
 C    3.562701   11.115290   11.707860
 O   14.974040    6.052182   10.960916
 O    6.482040   13.985886   10.564843
 O   15.060456    5.181623   13.509566
 O    6.395622   14.856445    8.016192
 C   15.534562    6.342728   13.830299
 C    5.921517   13.695340    7.695459
 O   15.219397    7.433653   13.287850
 O    6.236681   12.604414    8.237908
 C   16.549303    6.361125   14.919503
 C    4.906776   13.676941    6.606256
 O   12.754348    6.337485   12.226631
 O    8.701731   13.700582    9.299128
 O   12.678599    3.959467   13.813080
 O    8.777479   16.078598    7.712679
 C   11.602826    4.264941   14.355528
 C    9.853251   15.773127    7.170231
 O   10.755468    5.116323   13.888420
 O   10.700610   14.921745    7.637339
 C   11.234913    3.603563   15.649226
 C   10.221166   16.434504    5.876532
 O   11.461578    4.297297   11.445247
 O    9.994501   15.740769   10.080512
 O    9.261494    3.943253    9.936291
 O   12.194586   16.094814   11.589468
 C    8.558437    4.324716   10.911407
 C   12.897642   15.713351   10.614351
 O    8.922012    5.208660   11.787505
 O   12.534066   14.829408    9.738254
 C    7.206183    3.723902   11.098681
 C   14.249895   16.314165   10.427077
 O   10.799179    6.343035   10.020241
 O   10.656900   13.695031   11.505518
 O   11.890112   10.125108    9.064497
 O    9.565967    9.912959   12.461262
 O    9.588373    8.971557    9.372315
 O   11.867705   11.066510   12.153443
 O   13.808848   10.203753   11.598079
 O    7.647230    9.834313    9.927680
 C   13.092778   11.167838   12.009221
 C    8.363300    8.870229    9.516538
 C   13.834884   12.462276   12.297667
 C    7.621196    7.575792    9.228092
 O   12.983128    8.743883   13.627957
 O    8.472952   11.294184    7.897801
 C   11.932414    8.511638   14.247899
 C    9.523664   11.526428    7.277859
 O   11.000865    7.717340   13.890572
 O   10.455214   12.320727    7.635187
 C   11.676277    9.289600   15.565276
 C    9.779802   10.748466    5.960483
 O    8.957967    7.782005   12.239547
 O   12.498113   12.256063    9.286212
 C    8.706593    8.996278   12.599028
 C   12.749486   11.041790    8.926731
 C    7.359772    9.271087   13.214664
 C   14.096306   10.766980    8.311095
 O   11.609426    8.369397   11.223530
 O    9.846653   11.668670   10.302229
