# Supplementary material for: Fatty acid capped, metal oxo clusters as the smallest conceivable nanocrystal prototypes
Source: Chem Sci. 2022 Dec 8;14(3):573–85. doi: 10.1039/d2sc05037d (PMC9847641; doi:10.1039/d2sc05037d)
Supplement: SC-014-D2SC05037D-s001 [file SC-014-D2SC05037D-s001.zip › Cluster models/Zr26_formate.xyz]

188
C35 H72 O123 Zr26, 5(C H2 O2) [+ solvent]
Zr    9.149841   14.090090    7.463224
Zr   10.432202    9.843023   10.124616
Zr    7.055088   16.811928    8.495102
Zr   12.526957    7.121185    9.092737
Zr    6.694835   15.506029    5.268085
Zr   12.887210    8.427083   12.319753
Zr   10.057502   16.064035    4.630350
Zr    9.524542    7.869078   12.957488
Zr    8.056757   18.709513    5.712706
Zr   11.525288    5.223600   11.875133
Zr   10.474837   17.388474    7.867040
Zr    9.107207    6.544639    9.720799
Zr    9.892181   13.413679   10.940339
Zr    9.689863   10.519434    6.647500
Zr    7.780533   16.153570   11.908198
Zr   11.801513    7.779543    5.679640
Zr    8.667714   13.735243   14.289240
Zr   10.914330   10.197869    3.298599
Zr   12.036343   14.266484   13.673138
Zr    7.545702    9.666628    3.914701
Zr    9.944785   16.973080   14.539515
Zr    9.637259    6.960033    3.048324
Zr   11.201866   16.704807   11.284709
Zr    8.380178    7.228306    6.303130
Zr   12.053061   12.381926    8.386410
Zr    7.528983   11.551188    9.201429
 O    6.977181   14.756274    7.376340
 O   12.604863    9.176839   10.211500
 O    8.651345   14.793650    5.517305
 O   10.930700    9.139463   12.070535
 O   10.784011   15.404888    6.653480
 O    8.798033    8.528225   10.934360
 O    8.952789   16.036757    8.275078
 O   10.629255    7.896357    9.312761
 O    6.883851   17.168909    6.447702
 O   12.698194    6.764203   11.140137
 O    8.057198   16.995020    4.243946
 O   11.524847    6.938093   13.343894
 O    9.790238   17.646753    5.918308
 O    9.791806    6.286360   11.669532
 O    8.490803   18.465355    7.962015
 O   11.091242    5.467759    9.625824
 O    8.006394   13.825099   12.132092
 O   11.575650   10.108013    5.455747
 O   10.289522   13.323075   13.030829
 O    9.292522   10.610038    4.557010
 O   11.812428   14.479636   11.428578
 O    7.769617    9.453476    6.159261
 O    9.543144   15.497655   11.039886
 O   10.038900    8.435458    6.547953
 O    8.523673   15.699415   13.801177
 O   11.058372    8.233698    3.786662
 O   10.482817   14.873442   15.162477
 O    9.099227    9.059671    2.425363
 O   11.418995   16.208372   13.294648
 O    8.163050    7.724741    4.293191
 O    9.468266   17.590132   12.397668
 O   10.113778    6.342981    5.190171
 O   10.745228   13.844674    8.948693
 O    8.836817   10.088439    8.639146
 O    8.323886   13.423854    9.379594
 O   11.258159   10.509258    8.208245
 O   10.604477   12.551774    6.743177
 O    8.977568   11.381338   10.844663
 O   11.379618   11.821066   10.378584
 O    8.202427   12.112047    7.209255
 O    6.743323   15.393444   10.148184
 O   12.838721    8.539669    7.439656
 O    7.415409   17.673580   10.422553
 O   12.166636    6.259531    7.165286
 O   11.784934   16.264404    9.212510
 O    7.797111    7.668709    8.375329
 O   10.488937   18.166742    9.882607
 O    9.093108    5.766370    7.705232
 O    4.905066   16.313246    8.354223
 O   14.676979    7.619866    9.233615
 O    4.630610   15.524264    6.243683
 O   14.951434    8.408848   11.344156
 C    5.842732   19.788342    7.733373
 C   13.739312    4.144771    9.854466
 O    5.828289   18.756615    8.465027
 O   13.753757    5.176498    9.122812
 O    6.630866   20.046904    6.790665
 O   12.951180    3.886209   10.797174
 C   10.361101   20.531013    7.008754
 C    9.220943    3.402099   10.579086
 O    9.305981   20.465393    6.315794
 O   10.276064    3.467721   11.272046
 O   10.935360   19.608067    7.604981
 O    8.646685    4.325047    9.982858
 C   12.865210   17.290030    5.740671
 C    6.716835    6.643084   11.847168
 O   12.220603   16.746698    4.783893
 O    7.361441    7.186414   12.803946
 O   12.497905   17.560453    6.866292
 O    7.084140    6.372660   10.721547
 C    8.066173   14.810231    2.427122
 C   11.515872    9.122881   15.160717
 O    7.031131   14.763724    3.165811
 O   12.550915    9.169388   14.422028
 O    9.260562   15.138472    2.741944
 O   10.321482    8.794641   14.845895
 C   10.013469   18.844807    3.033902
 C    9.568577    5.088307   14.553937
 O    9.154394    6.281273   14.506450
 O   10.313760    4.508178   13.713238
 C    5.177790   18.014051    4.064549
 C   14.404256    5.919061   13.523290
 O   14.278942    7.173834   13.489873
 O    6.015428   18.866615    4.474347
 O   13.566617    5.066498   13.113493
 O   10.528117   17.120163    2.835160
 O    8.544832   19.673603    3.899224
 O    5.280483   16.483629    3.864048
 O    5.875389   15.408884   12.791636
 O   13.706656    8.524228    4.796204
 O    6.434467   13.854311   14.335848
 O   13.147577   10.078802    3.251991
 C    7.244944   18.595362   14.021026
 C   12.337101    5.337750    3.566813
 O    6.840246   17.879473   13.106458
 O   12.741797    6.053641    4.481382
 O    8.330806   18.463715   14.687604
 O   11.251240    5.469398    2.900235
 C   11.711536   19.323080   13.162739
 C    7.870509    4.610034    4.425101
 O   11.965335   18.703224   12.107468
 O    7.616710    5.229889    5.480371
 O   11.008957   18.937431   14.126553
 O    8.573088    4.995683    3.461287
 C   14.267094   15.947346   11.975559
 C    5.314951    7.985767    5.612280
 O   13.455375   16.646875   11.316016
 O    6.126670    7.286238    6.271823
 O   13.978214   15.090986   12.861987
 O    5.603830    8.842127    4.725852
 C   10.901573   12.093911   15.837849
 C    8.680470   11.839202    1.749990
 O    9.680054   12.341447   15.683077
 O    9.901991   11.591666    1.904763
 O   11.881254   12.553389   15.181823
 O    7.700790   11.379724    2.406016
 C    8.209446   15.496931   16.914225
 C   11.372599    8.436181    0.673614
 O    8.064939   14.405218   16.310963
 O   11.517106    9.527895    1.276877
 O    8.768684   16.539005   16.458700
 O   10.813360    7.394107    1.129139
 C    8.174553   10.520917   14.232080
 C   11.407493   13.412195    3.355760
 C    8.649892   10.754763   13.493390
 C   10.932152   13.178349    4.094449
 O    7.891672   11.694862   13.868011
 O   11.690374   12.238250    3.719828
 O    8.233402    9.565150   13.412486
 O   11.348643   14.367963    4.175353
 C   12.839139   11.395957   12.770531
 C    6.742906   12.537157    4.817308
 C   13.693468   11.460149   13.222537
 C    5.888577   12.472964    4.365302
 O   13.240499   12.587842   12.883093
 O    6.341547   11.345272    4.704747
 O   13.644784   10.485654   12.420532
 O    5.937260   13.447458    5.167307
 C   13.679745   14.375776   16.469252
 C    5.902300    9.557337    1.118587
 O   13.339495   14.819407   15.331319
 O    6.242550    9.113706    2.256520
 O   14.231697   15.062349   17.348644
 O    5.350348    8.870764    0.239194
 O   11.448542   17.259171   16.175535
 O    8.133502    6.673943    1.412303
 C   13.614208   13.071858    6.291170
 C    5.967836   10.861254   11.296669
 O   13.069834   13.955887    7.015789
 O    6.512210    9.977226   10.572049
 O   13.443974   11.832038    6.567299
 O    6.138072   12.101075   11.020540
 C   14.294261   12.487745    9.829844
 C    5.287783   11.445367    7.757996
 O   13.609124   13.538668    9.669793
 O    5.972920   10.394444    7.918046
 O   13.977267   11.371979    9.238893
 O    5.604778   12.561133    8.348947
 C    4.232563   15.871276    7.371063
 C   15.349483    8.061836   10.216776
 C    5.614910   14.564194   13.679822
 C   13.967134    9.368919    3.908017
