# Supplementary material for: Fatty acid capped, metal oxo clusters as the smallest conceivable nanocrystal prototypes
Source: Chem Sci. 2022 Dec 8;14(3):573–85. doi: 10.1039/d2sc05037d (PMC9847641; doi:10.1039/d2sc05037d)
Supplement: SC-014-D2SC05037D-s001 [file SC-014-D2SC05037D-s001.zip › Cluster models/Zr3_acetate_isopropoxide.xyz]

39
KAWLAW
Zr   10.294765   12.208566   12.780172
Zr   12.248461   10.497242   14.911281
Zr   11.923109    8.641989   12.130600
 C    9.975445   10.294702   10.225923
 O   11.357359   10.438157   13.012504
 O   11.672301   12.467985   14.491161
 O    9.500821   11.100491   11.072206
 O   14.142576   10.779556   13.944423
 O   11.020159    9.610287   10.408348
 O   12.347049    8.496515   14.294703
 O   10.269136   10.208211   15.732521
 O    8.923204   11.194723   14.253324
 O   13.039129   10.548926   16.667137
 O   10.403214    7.511041   12.302772
 O   13.384818    6.889576   12.236565
 O   12.832488    7.715912   10.306521
 C    9.127450   10.524827   15.293906
 C    9.253488   10.112320    8.937787
 C    7.938374   10.092647   16.105288
 C   12.641916    7.283513   15.009653
 C    9.240193    6.740053   12.462169
 C   13.596116   10.607706   17.954735
 C    8.357418    7.421448   13.448059
 C   11.685467    7.151026   16.180849
 O    8.306367   13.143055   12.228828
 O    9.374737   13.962019   13.938847
 O   11.372202   13.278279   11.653486
 O   13.893853    9.668907   12.024994
 C   12.032318   13.733885   15.097809
 C   14.560100   10.401357   12.798595
 C   13.547285    6.908684   10.977934
 C   14.800430   11.160986   18.093262
 C    8.319292   13.902868   13.232170
 C   12.187365   13.879439   10.650503
 C   11.454727   13.793674   16.484892
 C   15.919147   10.858706   12.377611
 C   14.569196    6.070221   10.308680
 C    7.104968   14.699709   13.606378
 C   11.527109   13.722662    9.333583
