# Supplementary material for: Fatty acid capped, metal oxo clusters as the smallest conceivable nanocrystal prototypes
Source: Chem Sci. 2022 Dec 8;14(3):573–85. doi: 10.1039/d2sc05037d (PMC9847641; doi:10.1039/d2sc05037d)
Supplement: SC-014-D2SC05037D-s001 [file SC-014-D2SC05037D-s001.zip › Cluster models/Zr3_acetate_tertbutoxide.xyz]

37
KAWMAX
Zr  -21.984394    0.803587   15.772435
Zr  -19.094700    1.600389   17.243732
Zr  -20.949125   -0.051682   19.475643
 O  -20.945911    0.744561   17.548275
 O  -21.578079   -0.832868   14.863011
 O  -23.318602    1.548614   14.564154
 O  -22.089561    2.989400   16.449253
 O  -20.120359    3.472761   17.407127
 O  -19.942966    1.486334   15.294364
 O  -17.367916    2.395424   16.978989
 O  -19.172310    1.195388   19.328070
 O  -22.134821    1.293920   20.175697
 O  -20.552561   -1.028071   21.091549
 O  -22.605927   -1.236288   18.740738
 O  -23.503887   -0.191485   16.970583
 O  -19.609373   -1.569993   18.425318
 O  -18.337303   -0.389477   17.021753
 C  -21.456249   -1.955752   14.010935
 C  -22.705181   -2.235543   13.195196
 C  -24.143713    2.555305   14.090036
 C  -25.581516    2.436324   14.525097
 C  -21.337570    3.763707   17.103327
 C  -21.846432    5.088302   17.535915
 C  -19.147720    1.220486   14.124643
 C  -19.206730    2.335004   13.091374
 C  -16.115108    3.023794   16.784447
 C  -14.952089    2.059860   16.618826
 C  -18.091154    1.230711   20.272348
 C  -18.149446    2.406579   21.221573
 C  -22.937279    2.427958   19.965828
 C  -24.254835    2.401002   20.685162
 C  -20.307617   -1.931584   22.113941
 C  -21.534773   -2.385200   22.833275
 C  -23.540638   -1.046661   17.894346
 C  -24.766979   -1.897191   18.027832
 C  -18.775576   -1.500278   17.501308
 C  -18.198895   -2.745861   16.935236
