# Supplementary material for: Fatty acid capped, metal oxo clusters as the smallest conceivable nanocrystal prototypes
Source: Chem Sci. 2022 Dec 8;14(3):573–85. doi: 10.1039/d2sc05037d (PMC9847641; doi:10.1039/d2sc05037d)
Supplement: SC-014-D2SC05037D-s001 [file SC-014-D2SC05037D-s001.zip › Cluster models/Zr4 formate isopropoxide.xyz]

42
(2) Zr4(O)2(OFc)2(OPri)10
Zr    0.811817    5.441305   11.435024
Zr   -1.802346    6.577198    9.486642
Zr   -0.126670    8.722290   11.222230
Zr    1.046445    7.858464    8.082974
 O    0.342214    6.963793    9.949617
 O   -0.028698    7.142486   12.613300
 O    0.963558    4.446425   13.083915
 O   -1.244088    5.065569   10.914965
 O    1.712834    4.251693   10.235041
 O    2.653127    6.561929   11.757298
 O   -1.032182    4.997415    8.090480
 O   -1.173537    7.787795    7.885859
 O   -1.928027    8.144353   10.659557
 O    2.079039    8.738404   11.746579
 O    0.676044    9.534876    9.397665
 O    1.116351    8.814853    6.399915
 O    2.932148    7.591290    8.368399
 O    0.830224    5.881390    7.202585
 C   -2.079475    3.896776   11.146251
 C   -1.271257    2.632414   11.025650
 C    2.695262    3.497858    9.559672
 C    2.327276    2.086768    9.526173
 C    2.880075    7.791494   11.902020
 C   -0.053677    4.991157    7.312466
 C   -1.959309    8.621969    7.023023
 C    1.279151    9.354753    5.120200
 C    2.574197    9.761597    4.842817
 C    4.278451    7.264254    8.168736
 C    5.088927    8.530013    7.978454
 O   -3.652917    6.128350    9.130868
 O   -0.507137   10.351252   12.186104
 C   -0.572456    7.068516   13.946884
 C    1.393450    3.896936   14.296629
 C    1.132414   10.907626    9.303730
 C   -2.642160    7.761537    5.976470
 C   -5.067883    6.120873    9.101387
 C   -1.003232   11.518867   12.790451
 C   -1.969105    7.667602   13.984405
 C    0.962103    2.582539   14.524431
 C    0.285522   11.650974    8.313458
 C   -5.590443    7.096719   10.110419
 C    0.135675   12.191041   13.530140
