# Supplementary material for: Fatty acid capped, metal oxo clusters as the smallest conceivable nanocrystal prototypes
Source: Chem Sci. 2022 Dec 8;14(3):573–85. doi: 10.1039/d2sc05037d (PMC9847641; doi:10.1039/d2sc05037d)
Supplement: SC-014-D2SC05037D-s001 [file SC-014-D2SC05037D-s001.zip › Cluster models/Zr4_bridging_chelating_methacrylate.xyz]

54
C48 H60 O26 Zr4
Zr    3.106869   11.528639    7.331220
Zr    4.230587    8.524061    6.580543
 O    4.328402   12.466162    5.801206
 O    3.009054    7.586538    8.110557
Zr    5.236069    9.758366    9.881663
Zr    2.101387   10.294334    4.030098
 O    1.747961   13.025833    6.570526
 O    5.589495    7.026867    7.341236
 C    1.112199   13.098224    5.474278
 C    6.225256    6.954476    8.437484
 C    0.277897   14.304794    5.244734
 C    7.059560    5.747906    8.667028
 O    1.219414   10.486159    7.537810
 O    6.118043    9.566542    6.373951
 C    0.488667    9.774889    6.794505
 C    6.848789   10.277810    7.117258
 C   -0.547236    8.897384    7.440011
 C    7.884692   11.155316    6.471751
 O    4.578126   12.843153    8.245502
 O    2.759330    7.209548    5.666261
 C    5.341371   12.884862    9.249930
 C    1.996086    7.167838    4.661830
 O    5.541102   11.909498   10.015912
 O    1.796354    8.143201    3.895850
 C    6.057622   14.162220    9.518428
 C    1.279834    5.890481    4.393334
 O    2.390940   11.899473    9.350096
 O    4.946516    8.153227    4.561666
 C    2.498472   11.406978   10.501989
 C    4.838985    8.645721    3.409773
 O    3.442054   10.643973   10.854235
 O    3.895402    9.408727    3.057527
 C    1.449450   11.760908   11.514766
 C    5.888006    8.291792    2.396996
 O    4.163739    9.960176    8.128086
 O    3.173717   10.092525    5.783676
 O    6.773343   10.305484    8.379054
 O    0.564113    9.747216    5.532709
 O    6.175641    7.853239    9.305578
 O    1.161815   12.199461    4.606184
 O    3.697182    8.183507   10.134440
 O    3.640275   11.869193    3.777322
 C    2.890299    7.619023    9.375136
 C    4.447158   12.433677    4.536625
 C    1.721965    6.898730    9.963604
 C    5.615491   13.153969    3.948158
 O    5.492741    8.997847   11.980948
 O    1.844715   11.054852    1.930814
 C    6.747917    9.199577   11.957159
 C    0.589539   10.853124    1.954604
 O    7.216491    9.850488   10.982084
 O    0.120965   10.202212    2.929678
 C    7.655308    8.650735   12.996368
 C   -0.317851   11.401965    0.915393
