# Supplementary material for: Fatty acid capped, metal oxo clusters as the smallest conceivable nanocrystal prototypes
Source: Chem Sci. 2022 Dec 8;14(3):573–85. doi: 10.1039/d2sc05037d (PMC9847641; doi:10.1039/d2sc05037d)
Supplement: SC-014-D2SC05037D-s001 [file SC-014-D2SC05037D-s001.zip › Cluster models/Zr6 from Zr12_bridging_chelating_acetate.xyz]

68
YEMVES
Zr    4.421029   16.670883   14.168548
Zr    2.022782   12.869245   12.050697
Zr    5.417756   13.540625   12.980600
Zr    2.811045   13.765939   15.300208
Zr    1.126588   16.007013   13.164720
Zr    3.746878   15.783630   10.863345
 O    3.478338   13.004023   13.511352
 O    2.049556   14.910143   11.705055
 O    4.796422   15.450367   12.586205
 O    2.599302   15.746199   14.628743
 O    2.914995   17.162325   12.617717
 O    4.025701   13.527102   11.147945
 O    4.796788   14.659230   15.006689
 O    1.110738   13.914458   13.895245
 O    3.524848   18.543434   15.131746
 C    3.915127   18.186987   16.275299
 O    4.681693   17.179712   16.348629
 C    3.479362   18.889738   17.484253
 O    3.051488   14.721536   17.377232
 C    1.780456   14.815718   17.494164
 O    1.077895   14.193627   16.685551
 C    1.135409   15.656120   18.542583
 O    0.569159   18.016975   14.031796
 C   -0.197806   17.508389   14.911757
 O   -0.332809   16.267103   14.919684
 C   -0.908126   18.382599   15.908648
 O    6.614473   16.532024   14.479705
 C    7.451243   15.624727   14.303316
 O    7.211283   14.487527   13.815176
 O    5.320554   18.248569   12.929865
 C    5.346943   18.464706   11.695146
 O    4.852636   17.707380   10.810627
 C    6.043097   19.727726   11.265076
 O    1.684917   12.613284    9.876165
 O    5.578774   11.536216    9.942758
 C    1.131921   13.050390    8.835276
 C    6.131771   11.099110   10.983646
 O    5.952456   11.613254   12.124027
 C    0.207360   14.226470    8.898696
 C    7.056332    9.923030   10.920226
 O    2.934101   10.964115   11.433932
 O    4.329590   13.185385    8.384990
 C    3.516029    9.918200   11.810096
 C    3.747662   14.231301    8.008826
 O    3.332769   15.116862    8.809511
 C    3.792572    9.662214   13.272733
 C    3.471119   14.487286    6.546189
 O   -0.143997   13.066328   11.717541
 C   -1.002301   13.939092   11.960720
 O   -0.744182   15.101648   12.394754
 C   -2.422626   13.610659   11.701091
 O    5.905392   12.207573   14.689784
 C    5.346732   11.905704   15.785772
 O    4.237756   12.346433   16.188889
 C    6.091939   10.944553   16.669695
 O    6.776177   13.940299   11.275777
 C    6.652772   14.571808   10.198817
 O    5.694496   15.371881    9.936613
 C    7.700916   14.378612    9.138505
 O    1.169491   11.305347   13.358747
 C    1.134278   11.108770   14.612491
 O    1.726453   11.823354   15.444885
 C    0.336395    9.956839   15.113910
 O    0.522526   17.253611   11.417681
 C    1.121573   17.595325   10.339532
 O    2.238467   17.170296    9.986754
 C    0.427181   18.573381    9.481372
 C    8.861391   15.919351   14.747259
