# Supplementary material for: Fatty acid capped, metal oxo clusters as the smallest conceivable nanocrystal prototypes
Source: Chem Sci. 2022 Dec 8;14(3):573–85. doi: 10.1039/d2sc05037d (PMC9847641; doi:10.1039/d2sc05037d)
Supplement: SC-014-D2SC05037D-s001 [file SC-014-D2SC05037D-s001.zip › Cluster models/Zr6_bridging_acetate.xyz]

62
XYZ file
Zr    3.809357    6.295315   13.626000
Zr    8.795643    6.309685   13.626000
Zr    6.309685    3.809357   13.626000
Zr    6.295315    8.795643   13.626000
Zr    6.302500    6.302500   11.116364
 O    7.556697    7.561739   12.373771
 O    5.048303    5.043260   12.373771
 O    5.043260    7.556697   12.373771
 O    7.561739    5.048303   12.373771
 O    2.728983    8.238627   13.626000
 O    9.876018    4.366372   13.626000
 O    4.366372    2.728983   13.626000
 O    8.238627    9.876018   13.626000
 O    4.402926    6.296197    9.936080
 O    8.202073    6.308803    9.936080
 O    6.308803    4.402926    9.936080
 O    6.296197    8.202073    9.936080
 O    2.544950    6.268466   11.760601
 O   10.060050    6.336533   11.760601
 O    6.336533    2.544950   11.760601
 O    6.268466   10.060050   11.760601
 O    2.717638    4.334859   13.626000
 O    9.887362    8.270141   13.626000
 O    8.270141    2.717638   13.626000
 O    4.334859    9.887362   13.626000
 C    3.225620    6.305020   10.485208
 C    9.379380    6.299979   10.485208
 C    6.299979    3.225620   10.485208
 C    6.305020    9.379380   10.485208
 C    2.178145    6.281071    9.238428
 C   10.426856    6.323928    9.238428
 C    6.323928    2.178145    9.238428
 C    6.281071   10.426856    9.238428
 C    3.171418    3.153771   13.626000
 C    9.433581    9.451228   13.626000
 C    9.451228    3.171418   13.626000
 C    3.153771    9.433581   13.626000
 C    2.033186    1.991590   13.626000
 C   10.571813   10.613410   13.626000
 C   10.613410    2.033186   13.626000
 C    1.991590   10.571813   13.626000
 O    2.544950    6.268466   15.491400
 O    5.048303    5.043260   14.878230
 O    5.043260    7.556697   14.878230
 O    7.561739    5.048303   14.878230
 O    7.556697    7.561739   14.878230
 O   10.060050    6.336533   15.491400
 O    6.336533    2.544950   15.491400
 O    6.268466   10.060050   15.491400
 C    3.225620    6.305020   16.766794
 C    9.379380    6.299979   16.766794
 C    6.299979    3.225620   16.766794
 C    6.305020    9.379380   16.766794
 C    2.178145    6.281071   18.013573
 O    4.402926    6.296197   17.315922
 O    8.202073    6.308803   17.315922
 C   10.426856    6.323928   18.013573
 C    6.323928    2.178145   18.013573
 O    6.308803    4.402926   17.315922
 O    6.296197    8.202073   17.315922
 C    6.281071   10.426856   18.013573
Zr    6.302500    6.302500   16.135637
