# Supplementary material for: Fatty acid capped, metal oxo clusters as the smallest conceivable nanocrystal prototypes
Source: Chem Sci. 2022 Dec 8;14(3):573–85. doi: 10.1039/d2sc05037d (PMC9847641; doi:10.1039/d2sc05037d)
Supplement: SC-014-D2SC05037D-s001 [file SC-014-D2SC05037D-s001.zip › Cluster models/Zr6_bridging_chelating_isobutyric acid.xyz]

84
FAPNEQ
Zr    6.984335   12.668125    4.171559
 O    5.871782   11.091091    4.861710
Zr    4.691259   11.505617    6.556885
 O    5.678518   13.344044    5.828642
Zr    6.958196    9.283244    5.045179
 O    6.269512   11.782812    7.805332
Zr    7.286737   10.088131    8.415694
 O    5.633936    9.502762    6.800083
Zr    9.598891   11.321669    6.033749
 O    8.234571   10.830297    4.131439
Zr    7.312218   13.548860    7.518633
 O    8.178980   12.753646    5.817373
 O    8.684748   11.891442    8.168214
 O    8.148502    9.990074    6.534120
 O    6.533038   11.999180    2.017260
 C    5.509731   12.751712    1.972182
 O    5.186834   13.391521    2.977431
 C    4.688811   12.797800    0.698716
 O    3.033847   10.250690    5.661852
 C    2.483288   11.294408    5.093864
 O    3.043634   12.323881    5.188529
 C    1.119688   10.980679    4.424449
 C    0.099949   11.317293    5.477031
 C    1.141611   11.975826    3.301996
 O    5.128794    8.117510    4.291468
 C    5.459627    8.226654    3.119428
 O    6.573321    8.842998    2.842196
 C    4.663172    7.684817    1.976690
 C    3.304761    8.219961    2.064593
 C    4.617892    6.184132    2.066847
 O    8.825871   13.232749    3.105905
 O    3.723652   10.624580    8.305703
 C    4.154369    9.958004    9.236572
 O    5.376031    9.673073    9.457458
 C    3.192741    9.392426   10.268868
 C    3.522273    8.068097   10.737684
 C    2.953807   10.362802   11.206501
 O    3.791335   13.159227    7.692636
 O    7.082981    7.372573    6.150953
 C    7.176335    7.088161    7.379341
 O    7.227676    7.936326    8.310210
 C    7.265368    5.619178    7.744476
 C    6.954118    5.384134    9.191494
 C    8.622684    5.088875    7.273407
 O    8.846044    8.284928    4.352324
 C   10.067859    8.662361    4.415433
 O   10.495187    9.674782    4.983422
 C   10.957175    7.652307    3.750526
 O    7.625621   10.608396   10.449183
 C    8.460976   11.057991   11.276372
 C    8.608646   10.221260   12.464189
 C    7.597405    9.197515   12.772976
 O    9.380950    9.347101    8.932293
 O    7.554609   13.824101    9.736943
 O    7.195033   14.868439    4.259912
 O   10.785941   10.285261    7.516830
 O   10.506228   12.336420    4.316261
 O   10.773129   12.974010    6.860939
 O    5.533231   14.500096    8.285418
 O    7.323520   15.413588    6.412408
 O    9.363515   14.420636    7.735461
 C    4.785094   11.546671   -0.094664
 C    5.171721   14.015158   -0.056349
 C   10.027468   12.981737    3.347074
 C    4.239538   14.158408    8.235831
 C   11.755062    6.946621    4.809870
 C   12.243455    8.334209    3.448501
 O    9.103230   12.090062   11.082535
 C    9.821570   10.274191   13.259824
 C   10.536734    9.546887    8.533349
 C    7.296535   15.705051    5.188529
 C   10.535364   14.011116    7.431181
 C   11.089279   13.547514    2.391411
 C    3.456002   15.415513    8.999911
 C    7.491368   17.179840    4.877487
 C   11.656916   14.807193    8.005931
 C   10.449288   13.988300    1.185563
 C   11.619624   14.792038    3.038287
 C    2.120258   15.132904    8.562650
 C    3.260116   14.816430   10.352264
 C    7.210943   17.448647    3.507103
 C    8.839707   17.627472    5.312494
 C   12.379969   15.495214    7.002936
 C   11.907876   14.603901    9.432664
