# Supplementary material for: Fatty acid capped, metal oxo clusters as the smallest conceivable nanocrystal prototypes
Source: Chem Sci. 2022 Dec 8;14(3):573–85. doi: 10.1039/d2sc05037d (PMC9847641; doi:10.1039/d2sc05037d)
Supplement: SC-014-D2SC05037D-s001 [file SC-014-D2SC05037D-s001.zip › Cluster models/Zr6_bridging_chelating_methacrylic.xyz]

98
REBNUH
Zr    8.699913    2.998549   11.978694
Zr   10.453224    6.035071   11.978694
Zr    6.946863    6.035222   11.978694
Zr    6.926070    3.998668   14.800423
Zr   10.474016    3.998819   14.800423
Zr    8.699913    7.071355   14.800423
 O    6.772950    3.910364   12.396021
 O   10.627048    3.910364   12.396021
 O    8.699999    7.248113   12.396021
 O    8.700000    3.336241   14.014000
 O   10.160728    5.866301   14.014000
 O    7.239270    5.866300   14.014000
 O    8.700001    5.022947   11.440520
 O    8.700001    5.022947   15.830360
 O    7.416749    1.300441   12.508861
 O   12.565410    5.772873   12.508861
 O    6.117840    7.995528   12.508861
 O   11.282160    7.995528   12.508861
 O    9.983251    1.300441   12.508861
 O    4.834590    5.772873   12.508861
 C    6.578070    1.098518   13.371541
 C   13.159620    5.147516   13.371541
 C    6.362309    8.822807   13.371541
 C   11.037690    8.822807   13.371541
 C   10.821930    1.098518   13.371541
 C    4.240380    5.147516   13.371541
 O    6.232680    2.046349   14.308841
 O   12.511470    4.374485   14.308841
 O    7.355850    8.648008   14.308841
 O   10.044149    8.648008   14.308841
 O   11.167319    2.046349   14.308841
 O    4.888530    4.374485   14.308841
 C    5.770710   10.100645   13.420680
 C    2.837940    5.020938   13.420680
 C    4.695390   10.209141   12.814621
 C    2.206320    5.897944   12.814621
 C    6.263130   11.218754   14.254241
 C    2.115840    4.035436   14.254241
 O    7.229699    2.769653   16.476461
 O   11.386560    4.876277   16.476461
 O    7.483739    7.422912   16.476461
 O    9.916260    7.422912   16.476461
 O   10.170300    2.769653   16.476461
 O    6.013439    4.876277   16.476461
 C    8.699999    2.323616   16.776760
 C   11.037689    6.372612   16.776760
 C    6.362310    6.372613   16.776760
 C    8.700000    1.072901   17.888781
 C   12.120840    6.997970   17.888781
 C    5.279160    6.997970   17.888781
 C    8.700871    2.415535    9.440340
 C   10.957650    6.327407    9.440340
 C    6.441480    6.325900    9.440340
 O    7.602931    2.617458    9.959041
 O   11.331750    5.275602    9.959041
 O    7.165319    7.175782    9.959041
 O   10.234680    7.175782    9.959041
 O    9.797069    2.617458    9.959041
 O    6.068251    5.275602    9.959041
 C    8.699999    2.139776    7.886060
 C   11.196899    6.464532    7.886060
 C    6.203100    6.464533    7.886060
 C    9.755310    2.228682    7.196280
 C   10.592250    7.334005    7.196280
 C    5.752439    5.506155    7.196280
 C   11.647560    5.506155    7.196280
 C    7.644690    2.228682    7.196280
 C    6.807750    7.334005    7.196280
 C    2.839100    5.022947   13.420680
 C    5.769550   10.098636   13.420680
 C    2.836780    5.022947   13.420680
 C    5.768390   10.100645   13.420680
 C    5.767230   -0.052741   13.420680
 C    5.769550   -0.052741   13.420680
 C    5.768390   -0.054750   13.420680
 C   14.562059    5.020938   13.420680
 C   14.560900    5.022947   13.420680
 C   14.563220    5.022947   13.420680
 C   11.629290   10.100645   13.420680
 C   11.630449   10.098636   13.420680
 C   11.631611   10.100645   13.420680
 C   11.632770   -0.052741   13.420680
 C   11.630450   -0.052741   13.420680
 C   11.631610   -0.054750   13.420680
 C    7.519410    0.697687   18.405661
 C    9.880589    0.697687   18.405661
 C   13.036079    6.163157   18.405661
 C   11.855490    8.207998   18.405661
 C    4.363920    6.163157   18.405661
 C    5.544508    8.207998   18.405661
 C    4.552710   -0.185347   14.254241
 C    6.210930   -1.038243   12.814621
 C   15.284160    4.035436   14.254241
 C   15.193680    5.897944   12.814621
 C   12.704610   10.209141   12.814621
 C   11.136869   11.218754   14.254241
 C   11.189070   -1.038243   12.814621
 C   12.847290   -0.185347   14.254241
