# Supplementary material for: Fatty acid capped, metal oxo clusters as the smallest conceivable nanocrystal prototypes
Source: Chem Sci. 2022 Dec 8;14(3):573–85. doi: 10.1039/d2sc05037d (PMC9847641; doi:10.1039/d2sc05037d)
Supplement: SC-014-D2SC05037D-s001 [file SC-014-D2SC05037D-s001.zip › Cluster models/Zr6_tertbutanoate.xyz]

62
C60 H108 O32 Zr6
Zr    3.515837    4.000736    3.504002
Zr    2.003729    3.484453    8.201365
Zr    0.396117    3.802776    5.101667
Zr    5.123448    3.682413    6.603700
Zr    2.782948    1.275573    5.592239
Zr    2.736618    6.209616    6.113128
 O    1.980420    2.685686    4.199886
 O    3.539145    4.799503    7.505481
 O    4.270430    5.062675    5.186648
 O    1.249136    2.422513    6.518719
 O    1.206668    4.843405    6.771554
 O    4.312897    2.641784    4.933813
 O    3.574438    2.368881    7.237429
 O    1.945128    5.116309    4.467938
 O    6.732129    3.822979    5.101199
 O   -1.212564    3.662209    6.604168
 O    0.901890    7.325925    5.610383
 O    4.617676    0.159265    6.094985
 O    1.662585    1.458400    9.003769
 O    3.856981    6.026790    2.701598
 C    6.737457    3.890612    3.827655
 C   -1.217892    3.594577    7.877712
 C   -0.231199    6.980968    5.137486
 C    5.750764    0.504220    6.567882
 C    1.725621    0.291830    8.492244
 C    3.793944    7.193358    3.213123
 O    5.711731    4.033554    3.105434
 O   -0.192164    3.451635    8.599933
 O   -0.611648    5.789584    4.964246
 O    6.131213    1.695606    6.741120
 O    2.165322    0.029617    7.338095
 O    3.354243    7.455571    4.367272
 C    8.047605    3.814872    3.140550
 C   -2.528039    3.670317    8.564817
 C   -1.183898    8.057650    4.780472
 C    6.703464   -0.572460    6.924895
 C    1.266061   -0.847586    9.319813
 C    4.253504    8.332775    2.385554
 O    1.964506    4.155954    1.911486
 O    3.555059    3.329235    9.793880
 O   -0.588628    1.874266    4.574458
 O    6.108194    5.610923    7.130909
 O    3.389714    0.432493    3.620470
 O    2.129851    7.052696    8.084897
 C    0.709410    4.121470    1.907975
 C    4.810155    3.363719    9.797393
 C   -0.206920    0.678569    4.541683
 C    5.726485    6.806621    7.163684
 C    3.727705    0.936609    2.521336
 C    1.791861    6.548580    9.184031
 O   -0.029682    4.017944    2.943900
 O    5.549247    3.467245    8.761467
 O    0.951352    0.263241    4.882309
 O    4.568214    7.221948    6.823058
 O    3.847234    2.186018    2.287229
 O    1.672331    5.299170    9.418139
 C   -0.002464    4.245225    0.591121
 C    5.522029    3.239964   11.114246
 C   -1.188097   -0.370129    4.101561
 C    6.707664    7.855318    7.603807
 C    4.056319    0.011214    1.384745
 C    1.463247    7.473976   10.320621
